# Supplementary material for: Determination of Free Glycidol and Total Free Monochloropropanediol in Fish and Krill Oil with Simple Aqueous Derivatization and High-Performance Liquid Chromatography–Tandem Mass Spectrometry
Source: Foods. 2024 Jul 25;13(15):2340. doi: 10.3390/foods13152340 (PMC11311869; doi:10.3390/foods13152340)
Supplement: Supplementary file 1 [file foods-13-02340-s001.zip]

Archive with 1 entries (1 files):
- foods-3058006-supplementary.pdf
